# Supplementary material for: The Additive Value of Radiomics Features Extracted from Baseline MR Images to the Barcelona Clinic Liver Cancer (BCLC) Staging System in Predicting Transplant-Free Survival in Patients with Hepatocellular Carcinoma: A Single-Center Retrospective Analysis
Source: Diagnostics (Basel). 2023 Feb 2;13(3):552. doi: 10.3390/diagnostics13030552 (PMC9914401; doi:10.3390/diagnostics13030552)
Supplement: Supplementary file 1 [file diagnostics-13-00552-s001.zip]

Archive with 2 entries (2 files):
- RQS - Radiomics.world.pdf
- Supplementaryhcc .pdf
